# Supplementary material for: Inhibitory effect of K+ ions and influence of other ions and osmolality on the spermatozoa motility of European burbot (Lota lota L.)
Source: PLoS One. 2018 May 16;13(5):e0196415. doi: 10.1371/journal.pone.0196415 (PMC5955499; doi:10.1371/journal.pone.0196415)
Supplement: S1 Fig — The effects of pH on European burbot spermatozoa motility at particular times after activation. (A) percentage of motile spermatozoa (MOT). (B) duration of motility. (C) curvilinear velocity (VCL). (D) linearity (LIN). (E) amplitude of lateral head displacement (ALH). (F) beat cross frequency (BFC). Values marked with the same letter are not significantly different from one another (P>0.05). Two-way or one-way ANOVAs and then Tukey tests were used for the post-hoc comparison. Mean value ± SEM. (XLS) [file pone.0196415.s001.xls]

## Sheet: pH
	10s	10s	10s	10s	10s	10s	10s	10s					30s	30s	30s	30s	30s	30s	30s	30s	30s	30s			50s	50s	50s	50s	50s	50s	50s	50s	50s	50s			70s	70s	70s	70s	70s	70s	70s	70s	70s	70s			90s
pH	VCL	VSL	VAP	LIN	STR	WOB	ALH	BCF		MOT		Duration of motility [s]	VCL	VSL	VAP	LIN	STR	WOB	ALH	BCF		MOT			VCL	VSL	VAP	LIN	STR	WOB	ALH	BCF		MOT			VCL	VSL	VAP	LIN	STR	WOB	ALH	BCF		MOT			VCL
4
1	53.4455	40.9676	49.3092	0.761668	0.83168	0.910987	0.650518	14		6		20										0
3	61.6608	12.66	40.1745	0.255541	0.364471	0.664332	2.01344	3.72209		5		30	46.5673	13.7803	22.8084	0.351259	0.603273	0.538819	1.5356	6.5		2
4	47.6039	20.4465	33.6856	0.385503	0.48241	0.683796	1.23421	14.1671		7		40	65.7487	26.9622	38.1945	0.442096	0.695521	0.605878	1.708	11.5544		10
5	51.5319	43.4893	46.666	0.850561	0.930356	0.909819	0.680201	12.6667		2		20										0
mean	53.5605	29.3909	42.4588	0.563318	0.652229	0.792234	1.14459	11.139		5		27.5	56.158	20.3713	30.5014	0.396677	0.649397	0.572349	1.6218	9.02718		3
SD	5.9224	15.1955	6.9956	0.287632	0.271539	0.136682	0.638407	4.98997		2.16025		9.57427	13.5633	9.32105	10.8796	0.064231	0.0652295	0.0474181	0.121901	3.57397		4.76095
5
1	88.4384	42.1931	63.3293	0.482719	0.657698	0.711656	1.74923	17.9046		71		60	51.4085	24.5743	35.4351	0.504196	0.703421	0.701232	1.28716	15.9761		46			35.0464	17.8583	24.4339	0.515026	0.728023	0.702909	1.00097	11.4555		10
3	64.5717	37.2727	50.5859	0.590072	0.724207	0.793455	1.34946	17.09		30		60	46.8301	25.279	34.0309	0.550198	0.730573	0.738661	1.16444	15.233		20			42.754	18.584	26.0195	0.450784	0.699328	0.634903	1.2104	11.7778		9
4	62.5305	37.1404	45.4273	0.573517	0.776051	0.710422	1.25913	16.9524		20		60	41.8647	26.8915	31.1789	0.659035	0.859519	0.757735	0.957627	18.2317		26			37.0364	8.1301	22.539	0.219517	0.360713	0.608563	0.905825	10		1
5	79.1194	50.1025	63.4732	0.631991	0.776541	0.796383	1.35241	18.7361		49		50	46.1061	27.2821	36.7108	0.597474	0.732204	0.80054	1.05446	14.1718		24			31.6775	14.7447	21.9808	0.485854	0.671648	0.709565	0.806038	11.7917		2
mean	73.665	41.6772	55.7039	0.569575	0.733624	0.752979	1.42756	17.6708		42.5		57.5	46.5523	26.0067	34.3389	0.577726	0.756429	0.749542	1.11592	15.9031		29			36.6286	14.8293	23.7433	0.417795	0.614928	0.663985	0.980809	11.2563		5.5
SD	12.3108	6.0892	9.13438	0.0629161	0.0562594	0.0484455	0.218772	0.825211		22.487		5	3.90867	1.28982	2.374	0.0662461	0.0699826	0.0413128	0.142025	1.71993		11.6046			4.64411	4.76653	1.84527	0.13477	0.171032	0.0500331	0.172516	0.851783		4.65475
6
1	88.2951	50.5968	68.1919	0.577827	0.731	0.770672	1.56345	19.9386		99		70	55.1012	29.0832	37.1561	0.528125	0.77061	0.673007	1.30362	19.8227		74			39.6735	17.6944	24.8162	0.457814	0.716669	0.639478	1.11691	13.6065		24			39.0397	17.4353	29.7857	0.446911	0.574493	0.760881	1.42672	8.42507		5
3	75.1332	49.0549	59.0481	0.656771	0.816103	0.788443	1.25409	22.0832		78		60	57.0663	30.6971	38.75	0.544981	0.782975	0.690911	1.36767	19.17		72			42.8537	22.9385	28.1223	0.542571	0.80445	0.66809	1.15667	13.1275		35			41.6804	15.7528	25.8267	0.338692	0.567567	0.665345	1.12892	17.9762		6
4	81.0969	57.7685	62.1889	0.693822	0.913242	0.75346	1.20371	23.9026		64		70	47.9537	29.3991	33.314	0.612826	0.86963	0.698486	1.05495	21.0704		67			51.5474	18.9683	26.8741	0.382034	0.686791	0.56179	1.41297	14.4444		13												0
5	69.874	50.9639	59.3883	0.723652	0.844738	0.843087	1.01364	18.8542		65		60	55.5657	38.5953	44.8383	0.698062	0.853755	0.807386	0.966907	19.5859		54			41.2706	19.6865	26.994	0.48423	0.731249	0.660265	1.08426	15.7975		27			34.9627	6.60558	23.243	0.188932	0.284197	0.664793	0.840719	10		1
mean	78.5998	52.096	62.2043	0.663018	0.826271	0.788915	1.25872	21.1946		76.5		65	53.9217	31.9437	38.5146	0.595999	0.819242	0.717448	1.17329	19.9123		66.75			43.8363	19.8219	26.7016	0.466662	0.73479	0.632406	1.1927	14.244		24.75			38.5609	13.2645	26.2851	0.324845	0.475419	0.697007	1.13212	12.1338		3
SD	7.92449	3.87105	4.23255	0.0630393	0.075465	0.038836	0.228013	2.24927		16.2993		5.7735	4.0661	4.48907	4.79363	0.0772653	0.0497008	0.0609034	0.192672	0.817903		8.99537			5.30215	2.23506	1.37702	0.0666107	0.0499911	0.0486006	0.149798	1.16999		9.10586			3.38434	5.82787	3.29536	0.129545	0.165639	0.0553177	0.293015	5.12061		2.94392
7
1	89.7528	52.0748	71.262	0.59304	0.730629	0.794239	1.50112	19.7689		98		70	47.6132	26.7186	32.5734	0.573172	0.811719	0.692034	1.03412	19.6353		72			40.0614	20.3107	25.4299	0.520058	0.789537	0.646293	0.991818	16.2126		21			39.2781	12.7439	24.283	0.326665	0.531999	0.625961	1.1184	15.5079		3
3	90.6139	54.1767	70.0221	0.603731	0.772317	0.770363	1.52499	22.0907		94		60	57.7293	31.631	38.606	0.551831	0.802396	0.671973	1.26893	22.0288		71			45.8936	18.0713	26.0362	0.392232	0.685587	0.57999	1.24772	13.5848		16												0
4	81.6588	55.3369	63.0972	0.670117	0.860167	0.767284	1.29713	25.1212		75		70	56.3197	36.1997	41.1676	0.647423	0.876534	0.733863	1.19264	22.0579		54			45.2808	24.2013	29.2606	0.537607	0.817163	0.649598	1.16013	16.357		25			33.8056	15.8176	22.1266	0.48449	0.719102	0.676981	0.877543	15		10
5	88.0916	62.2899	73.3062	0.701528	0.834161	0.82772	1.31511	21.4991		71		60	53.7347	30.8505	36.6908	0.569151	0.811071	0.682428	1.10542	21.5261		56			45.0041	17.4119	25.2861	0.419258	0.687757	0.592088	1.20173	17.1002		12												0
mean	87.5293	55.9696	69.4219	0.642104	0.799319	0.789902	1.40959	22.12		84.5		65	53.8492	31.35	37.2594	0.585394	0.82543	0.695074	1.15028	21.312		63.25			44.06	19.9988	26.5032	0.467289	0.745011	0.616992	1.15035	15.8136		18.5			36.5418	14.2807	23.2048	0.405577	0.62555	0.651471	0.997974	15.254		3.25
SD	4.05123	4.42456	4.42854	0.0522674	0.0587762	0.0279427	0.120096	2.2302		13.4784		5.7735	4.47434	3.88579	3.62257	0.0423764	0.0343335	0.0271257	0.102271	1.14413		9.56992			2.6915	3.06409	1.86681	0.072272	0.0683075	0.0361065	0.111578	1.53593		5.68624			3.8696	2.17343	1.52478	0.111599	0.132302	0.0360766	0.170315	0.359165		4.71699
8
1	91.9615	67.9992	81.2767	0.741268	0.830585	0.880112	1.15394	18.8319		97		70	52.1794	37.996	40.9263	0.730581	0.926719	0.785054	0.864621	24.9594		94			41.5987	17.8206	23.2156	0.447818	0.76393	0.576128	1.11032	15.4722		18			29.3424	12.2261	21.8217	0.416671	0.560272	0.743693	0.677351	14		1
3	88.0739	54.6659	65.8163	0.625579	0.821484	0.747582	1.43478	23.626		98		60	51.3886	31.7769	37.6026	0.622556	0.8287	0.738189	1.05124	20.4901		79			45.5969	11.7166	22.6651	0.26255	0.520748	0.519947	1.28945	5.15682		11			49.5482	17.6612	21.2859	0.356444	0.829713	0.429599	1.10609	22		1
4	84.5274	60.1198	68.9912	0.711705	0.867579	0.815303	1.14992	25.0662		80		70	50.095	30.2464	34.4906	0.605534	0.869766	0.689364	1.03217	23.9876		53			48.8969	20.4406	26.68	0.435824	0.743871	0.582831	1.27326	14.4202		10			39.255	10.5856	20.8153	0.270809	0.509669	0.530307	1.09382	8		2
5	89.0518	61.4229	72.6799	0.692055	0.838899	0.813955	1.26191	22.5035		91.6667		70	51.221	33.3398	37.6731	0.65289	0.875061	0.737536	0.982676	23.1457		75			45.3642	16.6593	24.1869	0.382064	0.676183	0.559635	1.22434	11.6831		13			39.3819	13.491	21.3076	0.347974	0.633218	0.567866	0.959085	14.6667		1
mean	88.4036	61.052	72.191	0.692652	0.839637	0.814238	1.25014	22.5069		91.6667		67.5	51.221	33.3398	37.6731	0.65289	0.875061	0.737536	0.982676	23.1457		75.25			45.3642	16.6593	24.1869	0.382064	0.676183	0.559635	1.22434	11.6831		13			39.3819	13.491	21.3076	0.347974	0.633218	0.567866	0.959085	14.6667		1.25
SD	3.0666	5.47881	6.67497	0.0490771	0.0199395	0.0541095	0.133577	2.66508		8.25967		5	0.859183	3.35121	2.62785	0.0553732	0.040191	0.0390681	0.0838401	1.91926		16.9386			2.984	3.65502	1.77716	0.0846509	0.110214	0.028197	0.0808985	4.6347		3.55903			8.24948	3.02387	0.411147	0.0598483	0.14047	0.13095	0.199279	5.73488		0.5
9
1	99.3094	67.4491	84.6785	0.689848	0.792976	0.857576	1.35194	21.6371		98		70	57.1244	40.3431	45.0315	0.713425	0.895967	0.791314	0.964037	24.3467		92			50.44	17.6769	27.5866	0.368219	0.633979	0.56059	1.35528	15.1013		44			33.2493	14.7346	23.4817	0.4477	0.614621	0.711839	0.916076	9.11429		4
3	85.2637	56.7262	71.6088	0.672728	0.788087	0.836006	1.23616	19.3772		98		70	47.9798	27.4578	33.485	0.586529	0.814893	0.708107	1.03558	20.8878		57			43.3004	17.4946	25.3778	0.403386	0.671616	0.614272	1.09062	14.5455		6			47.3513	19.4335	24.8852	0.432775	0.767525	0.541814	1.07642	25.2841		4
4	82.116	55.8854	68.9982	0.667218	0.79611	0.826027	1.17095	19.9274		75		80	47.2115	23.4007	28.8271	0.508826	0.788503	0.623449	1.1036	20.3572		23			49.2439	25.3529	29.3255	0.522004	0.8576	0.605774	1.21889	20.7352		6			42.5727	18.1108	24.7451	0.433387	0.71366	0.595534	1.01428	20.4511		6
5	90.4043	61.184	76.0085	0.682	0.804619	0.834726	1.31268	20.5288		98		70	61.4398	36.2607	42.4937	0.590446	0.83866	0.689189	1.24824	22.014		64			43.1202	18.1569	26.7321	0.478376	0.727096	0.643847	1.09214	16.6775		14			43.8704	32.0823	32.8468	0.731299	0.976725	0.748725	0.703385	27.2727		1
mean	89.2734	60.3112	75.3235	0.677948	0.795448	0.838583	1.26793	20.3676		92.25		72.5	53.4389	31.8656	37.4593	0.599806	0.834506	0.703015	1.08786	21.9014		59			46.5261	19.6703	27.2555	0.442996	0.722573	0.606121	1.18923	16.7649		17.5			41.7609	21.0903	26.4897	0.51129	0.768132	0.649478	0.927539	20.5306		3.75
SD	7.51236	5.29628	6.87491	0.0100067	0.00694853	0.0134152	0.0805693	0.968203		11.5		5	6.98044	7.79464	7.59373	0.0845588	0.0458098	0.0691486	0.121152	1.77049		28.3666			3.86048	3.79866	1.6527	0.0698913	0.0978062	0.0344618	0.125968	2.79667		18.0647			6.02243	7.59038	4.28484	0.146834	0.152801	0.0970231	0.163365	8.13205		2.06155
10
1	89.3022	57.0424	73.7347	0.63663	0.766409	0.816701	1.35514	19.9991		98		50	49.1507	30.128	36.2811	0.639582	0.836515	0.754817	1.06634	17.7631		77			34.895	21.6696	27.2038	0.653007	0.802324	0.790768	0.862596	18.6667		2												0
3	95.0605	55.2086	75.3966	0.579687	0.716315	0.791318	1.51903	20.219		98		70	52.3864	34.1272	37.1755	0.656151	0.912117	0.71394	1.05036	23.524		63			48.58	17.9047	26.7735	0.398891	0.652777	0.590961	1.23481	15.1738		23			32.0442	14.2051	23.5297	0.419999	0.593695	0.743669	0.848131	12.7826		3
4	75.3353	55.1826	62.0832	0.722378	0.862771	0.820253	1.09037	22.0555		69		70	47.5713	24.6195	29.9905	0.537817	0.815292	0.654731	1.06432	21.4714		38			43.8125	19.8657	24.1716	0.472681	0.820507	0.571411	1.11504	18.7884		13			32.401	6.70297	27.3869	0.206875	0.244751	0.845248	0.605274	14		1
5	91.4507	50.3775	71.033	0.556477	0.702785	0.76895	1.67424	18.0141		91		60	48.6668	23.7362	31.3418	0.507621	0.768945	0.648002	1.11426	21.8122		45			43.837	17.719	26.8437	0.397619	0.632779	0.633687	1.15953	14.2232		8												0
mean	87.7872	54.4528	70.5619	0.623793	0.76207	0.799305	1.40969	20.0719		89		62.5	49.4438	28.1527	33.6972	0.585293	0.833218	0.692873	1.07382	21.1427		55.75			42.7811	19.2898	26.2481	0.48055	0.727097	0.646707	1.09299	16.713		11.5			32.2226	10.454	25.4583	0.313437	0.419223	0.794458	0.726702	13.3913		1
SD	8.63457	2.85296	5.9316	0.0738483	0.0724974	0.0239904	0.249585	1.65289		13.7356		9.57427	2.07	4.88483	3.56196	0.0736098	0.0596889	0.0508234	0.0278794	2.42547		17.6517			5.71538	1.86021	1.39712	0.120207	0.0979862	0.099499	0.161357	2.35882		8.88819			0.25233	5.30482	2.72744	0.150702	0.24674	0.0718272	0.171726	0.860826		1.41421
11
1	93.0724	59.0133	77.57	0.63218	0.746194	0.827126	1.32605	19.7912		98		50	50.4919	27.6296	35.9659	0.565997	0.77797	0.719253	1.16135	17.8821		71			36.3958	14.3671	20.4194	0.397822	0.686026	0.564466	0.985364	14.8502		36												0
3	93.3464	61.225	76.7187	0.655411	0.789939	0.817017	1.33841	22.1136		82		70	56.6928	33.1191	38.3537	0.603938	0.862114	0.691692	1.17141	23.1841		74			47.0314	19.4338	27.1303	0.428423	0.717291	0.592009	1.29983	14.6184		14			43.1038	18.6023	22.6428	0.43157	0.821553	0.525309	1.23686	18		1
4	75.5194	57.5766	63.2387	0.75493	0.898179	0.829646	1.10728	22.8106		77		70	44.6499	27.9525	30.4257	0.627116	0.906789	0.683782	0.952239	25.0625		33			40.5948	17.7487	20.914	0.401028	0.783617	0.498703	1.01477	18		21												0
5	80.4742	53.4233	65.0491	0.651981	0.79653	0.7994	1.25564	19.2117		76		60	58.0717	27.27	35.7674	0.480119	0.754259	0.619975	1.41264	19.6502		52			47.0874	17.4751	27.2898	0.38658	0.637048	0.59785	1.28493	12.6511		19			40.3004	18.1767	25.8125	0.47926	0.697066	0.659744	1.2373	10		4
mean	85.6031	57.8096	70.6441	0.673626	0.807711	0.818297	1.25685	20.9818		83.25		62.5	52.4766	28.9928	35.1282	0.569293	0.825283	0.678676	1.17441	21.4447		57.5			42.7774	17.2562	23.9384	0.403463	0.705995	0.563257	1.14623	15.0299		22.5			41.7021	18.3895	24.2277	0.455415	0.759309	0.592527	1.23708	14		1.25
SD	9.01364	3.28672	7.55009	0.0551613	0.0643159	0.0137292	0.106165	1.74893		10.1776		9.57427	6.17191	2.76497	3.34804	0.0645672	0.0713737	0.0419832	0.18823	3.26734		19.0175			5.23324	2.11182	3.78373	0.0177555	0.0613873	0.0454311	0.169305	2.21223		9.46925			1.98234	0.300918	2.24128	0.0337224	0.0880259	0.0950597	0.000315366	5.65685		1.89297
12
1	80.5101	49.466	62.4369	0.598858	0.756431	0.758441	1.37736	19.0398		92		50	59.0945	36.1987	41.7309	0.622896	0.864544	0.70949	1.10708	24.1197		77			31.7603	20.6006	22.5525	0.687066	0.912314	0.747963	0.670317	19		2												0
3	85.93	59.4801	68.9631	0.682595	0.850157	0.794512	1.2432	23.0478		99		70	58.3652	37.2047	40.3867	0.659788	0.907156	0.715767	1.1714	19.792		60			50.1534	23.6059	34.9469	0.431823	0.644935	0.696063	1.49496	10.4031		22			25.2209	21.6204	23.4042	0.857242	0.923782	0.927969	0.512291	16		3
4	83.6256	60.9561	70.49	0.727621	0.854649	0.836756	1.07671	22.7024		74		60	56.0019	34.3985	38.3715	0.613791	0.868155	0.693253	1.09985	22.5275		48			44.0833	18.8231	25.3918	0.452698	0.718763	0.591165	1.08675	14		8			44.8909	15.0992	24.8848	0.33486	0.643973	0.556402	1.14932	16.1304		6
5	75.2624	48.6329	59.4785	0.635785	0.809118	0.773504	1.24537	19.5009		62		70	53.3453	34.4494	37.1109	0.653654	0.912571	0.707414	1.03264	23.3151		50			43.7512	20.3129	25.2662	0.489185	0.800694	0.603116	1.00627	15.2833		34			37.0067	26.0021	28.156	0.702631	0.923498	0.760836	0.702536	22		2
mean	81.332	54.6338	65.3421	0.661215	0.817589	0.790803	1.23566	21.0727		81.75		62.5	56.7017	35.5628	39.4	0.637532	0.888106	0.706481	1.10274	22.4386		58.75			42.437	20.8356	27.0394	0.515193	0.769176	0.659577	1.06457	14.6716		16.5			35.7062	20.9072	25.4817	0.631578	0.830418	0.748403	0.788048	18.0435		2.75
SD	4.61584	6.48525	5.24194	0.055982	0.0456295	0.0340196	0.123147	2.09445		16.8597		9.57427	2.59791	1.37787	2.05787	0.0226059	0.0252627	0.00950679	0.0567318	1.88031		13.2508			7.70224	2.00441	5.432	0.117008	0.114687	0.0753023	0.338899	3.54871		14.3643			9.89928	5.48633	2.43149	0.268342	0.161466	0.186095	0.327008	3.42707		2.5
13
1	64.5855	43.578	50.0818	0.666441	0.861697	0.763272	1.09757	21.1673		88		60	47.327	25.777	31.2274	0.540926	0.794566	0.660075	1.00144	21.1653		30			42.8003	18.8036	26.2049	0.465143	0.716016	0.642349	1.00083	13.1449		7												0
3	81.2107	51.1971	61.9521	0.629287	0.820423	0.758148	1.33292	23.3749		81		50	68.1797	38.5216	45.4011	0.577748	0.834377	0.680308	1.37914	22.4948		61			49.2921	22.4123	26.7943	0.47554	0.837616	0.563493	1.25393	18.6908		14												0
4	61.4564	39.8004	45.6744	0.64573	0.853265	0.741218	1.12185	17.1		74		70	49.4572	24.0481	29.6566	0.499834	0.795953	0.618044	1.13675	17.8649		43			47.4561	20.4688	25.6171	0.453663	0.790191	0.558682	1.23488	17.0677		23			39.4698	18.0423	21.4393	0.435678	0.803556	0.526399	1.02002	18.3333		4
5	82.9541	53.2291	66.7329	0.632713	0.787367	0.792937	1.29999	20.5718		78		70	61.1867	30.9393	38.4727	0.515976	0.790961	0.633956	1.39541	18.5566		64			51.2986	20.5983	29.8294	0.440859	0.699514	0.613463	1.29712	16.3973		13			47.4585	16.6713	26.1338	0.369822	0.630988	0.597063	1.35523	13.9615		4
mean	72.5517	46.9511	56.1103	0.643543	0.830688	0.763894	1.21308	20.5535		80.25		62.5	56.5376	29.8215	36.1894	0.533621	0.803964	0.648096	1.22819	20.0204		49.5			47.7118	20.5708	27.1114	0.458801	0.760834	0.594497	1.19669	16.3252		14.25			43.4642	17.3568	23.7866	0.40275	0.717272	0.561731	1.18762	16.1474		2
SD	11.1019	6.3233	9.86942	0.0168289	0.0339279	0.0215336	0.120525	2.59899		5.90903		9.57427	9.86776	6.49694	7.24264	0.0339287	0.0203843	0.0275933	0.191945	2.17732		15.9687			3.63094	1.4748	1.87462	0.0149301	0.0646169	0.0403876	0.133144	2.32857		6.60177			5.6489	0.96938	3.31951	0.0465672	0.122024	0.0499673	0.237026	3.09133		2.3094
[truncated: 9 more columns]
