# Supplementary material for: Inhibitory effect of K+ ions and influence of other ions and osmolality on the spermatozoa motility of European burbot (Lota lota L.)
Source: PLoS One. 2018 May 16;13(5):e0196415. doi: 10.1371/journal.pone.0196415 (PMC5955499; doi:10.1371/journal.pone.0196415)
Supplement: S2 Fig — The effects of KCl concentrations on European burbot spermatozoa motility at particular times after activation. (A) percentage of motile spermatozoa (MOT). (B) duration of motility. (C) curvilinear velocity (VCL). (D) linearity (LIN). (E) amplitude of lateral head displacement (ALH). (F) beat cross frequency (BFC). Values marked with the same letter are not significantly different from one another (P>0.05). Two-way or one-way ANOVAs and then Tukey tests were used for the post-hoc comparison. Mean value ± SEM. (XLS) [file pone.0196415.s002.xls]

## Sheet: K
KCl	10s	10s	10s	10s	10s	10s	10s	10s	10s	10s			30s	30s	30s	30s	30s	30s	30s	30s	30s	30s			50s	50s	50s	50s	50s	50s	50s	50s	50s	50s			70s	70s	70s	70s	70s	70s	70s	70s	70s	70s
mM	VCL	VSL	VAP	LIN	STR	WOB	ALH	BCF		MOT		Duration of motility [s]	VCL	VSL	VAP	LIN	STR	WOB	ALH	BCF		MOT			VCL	VSL	VAP	LIN	STR	WOB	ALH	BCF		MOT			VCL	VSL	VAP	LIN	STR	WOB	ALH	BCF		MOT
0
1	102.008	79.6618	93.6839	0.790153	0.851818	0.918995	1.12862	18.2422		99		50	43.0336	27.6197	31.4282	0.646596	0.87023	0.735095	0.802688	20.8006		81			37.5543	16.9041	22.804	0.476686	0.735561	0.637059	0.887466	19		9
3	85.981	61.0785	70.5004	0.711363	0.857349	0.82314	1.13355	25.708		91		60	50.6887	29.5009	34.937	0.592795	0.833689	0.701489	1.09964	22.0589		65			42.6767	23.0211	24.6217	0.588456	0.936453	0.626378	0.977445	15.8		8
4	81.4241	39.864	60.588	0.486633	0.645213	0.741827	1.74247	16.448		87		60	55.445	30.0418	35.3668	0.545829	0.828328	0.642195	1.24767	22.7605		86			40.6465	19.4329	25.3957	0.498834	0.767551	0.642221	1.10698	12.3529		29
5	74.9807	52.7307	60.7751	0.708349	0.870465	0.806251	1.12832	22.6038		83		50	50.6474	23.9066	30.3992	0.469235	0.759209	0.597118	1.15269	21.2069		55			37.484	14.1762	25.0548	0.383781	0.508359	0.681806	1.0247	14.2727		3
mean	86.0984	58.3338	71.3868	0.674124	0.806211	0.822553	1.28324	20.7505		90		55	49.9537	27.7673	33.0328	0.563614	0.822864	0.668974	1.07567	21.7067		71.75			39.5904	18.3836	24.4691	0.486939	0.736981	0.646866	0.999148	15.3564		12.25
SD	11.5264	16.6828	15.5689	0.130606	0.107617	0.0732207	0.306162	4.19581		6.8313		5.7735	5.13365	2.7752	2.48894	0.0751915	0.0463411	0.0613989	0.192016	0.87659		14.3149			2.53135	3.76379	1.15437	0.0840516	0.176062	0.0242099	0.0916956	2.80878		11.471
1
1	94.4639	60.933	80.1487	0.649286	0.752248	0.84389	1.39356	17.4454		96		50	56.9115	27.6731	36.9788	0.505798	0.752402	0.657218	1.2357	19.4091		61			39.7308	17.9437	23.6949	0.418388	0.659529	0.547997	1.02536	14.811		10.4009
3	85.3896	55.6433	68.1724	0.652024	0.803254	0.796051	1.39225	21.1217		92		60	61.1257	36.7007	43.9145	0.606111	0.832022	0.718607	1.23331	22.2814		78			42.3597	18.1772	24.4718	0.448182	0.722771	0.600612	1.07796	17.9667		11
4	82.8241	47.0341	61.9445	0.579594	0.753804	0.75447	1.57114	18.8744		90		60	60.5246	29.4128	40.3502	0.504247	0.730983	0.671996	1.42728	18.9149		54			48.9297	16.5052	29.2347	0.361092	0.570609	0.621873	1.5142	11.7376		16
5	88.7918	63.412	74.8845	0.720153	0.837032	0.84342	1.2445	17.1852		98		60	53.2992	35.0237	39.4258	0.665967	0.884016	0.742354	0.936451	23.9041		53			45.7651	24.9483	28.5741	0.558476	0.855707	0.649868	1.01124	19.7083		10
mean	87.8673	56.7556	71.2875	0.650264	0.786584	0.809458	1.40036	18.6567		94		57.5	57.9653	32.2026	40.1673	0.570531	0.799856	0.697544	1.20819	21.1274		61.5			44.1963	19.3936	26.4939	0.446535	0.702154	0.605087	1.15719	16.0559		11.8502
SD	5.03133	7.24576	7.92581	0.0573959	0.0411352	0.0429821	0.133627	1.80334		3.65148		5	3.625	4.33939	2.87467	0.0794942	0.070976	0.0397091	0.202674	2.37275		11.5614			4.00749	3.77621	2.81439	0.0829182	0.119895	0.0430749	0.239729	3.52082		2.79687
2
1	97.6211	64.4959	80.5101	0.653136	0.777761	0.819635	1.45449	17.722		94		60	61.2169	29.3422	37.3311	0.475115	0.765716	0.603086	1.2978	19.3381		58			54.8368	19.5852	29.4355	0.388407	0.684953	0.554583	1.56883	12.9786		9												0
3	73.6986	56.5247	62.1623	0.761922	0.896616	0.841882	1.00566	22.5472		71		70	43.4455	26.7426	32.2144	0.635151	0.827222	0.754473	0.915951	18.1074		48			48.9725	20.3457	27.4932	0.457942	0.721734	0.608923	1.12553	18.4691		8			32.4364	19.5046	21.9791	0.616479	0.887363	0.694804	0.699462	22		2
4	84.9547	56.7304	69.9428	0.670741	0.807618	0.818755	1.28347	20.2195		79		60	71.545	40.8791	50.732	0.573266	0.786093	0.712318	1.35051	22.6056		64			43.4566	21.2783	26.6343	0.511565	0.798238	0.634128	1.09511	18.1555		26												0
5	77.4859	58.1977	67.3886	0.776739	0.871821	0.876256	1.01273	16.2493		55		70	47.7588	34.5712	38.7745	0.734403	0.885438	0.815565	0.769303	19.1082		53			44.4134	27.621	30.4939	0.623669	0.88913	0.698892	0.83539	24.8015		21			44.4505	20.9289	26.2675	0.46416	0.782132	0.592703	1.02972	22.5556		4
mean	83.4401	58.9872	70.0009	0.715634	0.838454	0.839132	1.18909	19.1845		74.75		65	55.9915	32.8838	39.763	0.604484	0.816117	0.72136	1.08339	19.7898		55.75			47.9198	22.2075	28.5142	0.495396	0.773514	0.624132	1.15621	18.6012		16			38.4435	20.2168	24.1233	0.540319	0.834748	0.643753	0.86459	22.2778		1.5
SD	10.5474	3.74725	7.71823	0.0627103	0.0551685	0.0269639	0.219158	2.77689		16.2558		5.7735	12.8374	6.24576	7.83564	0.108828	0.0528217	0.08952	0.285198	1.95176		6.84957			5.20155	3.67479	1.76487	0.099272	0.0903744	0.0598813	0.304331	4.83989		8.90693			8.49525	1.00711	3.03239	0.107706	0.0744095	0.0721966	0.233526	0.392837		1.91485
4
1	86.6543	66.19	78.8744	0.749966	0.821111	0.895132	1.05497	17.409		92	70	70	55.0953	42.3933	48.1513	0.773273	0.874359	0.874205	0.752943	21.044		84			43.7315	23.3816	27.4546	0.537025	0.83222	0.639959	0.934204	21.7599		25			50.3031	21.606	24.5002	0.429516	0.88187	0.487051	1.12825	26.6667		1
3	90.8097	60.934	73.9876	0.669243	0.809663	0.811229	1.40682	18.5506		88	60	60	65.9442	41.8159	49.3264	0.635972	0.832091	0.748737	1.16326	21.8029		76			41.8191	20.5465	25.548	0.510099	0.797531	0.624845	1.09087	18.1387		23												0
4	73.8362	51.3802	61.179	0.678239	0.802272	0.820767	1.13476	18.0461		47		70	45.2054	24.8632	31.0216	0.57536	0.783726	0.710038	0.980276	15.5098		28			40.0828	19.1839	24.8916	0.5074	0.781934	0.645229	0.987259	16.7693		8			43.8055	17.9288	26.7494	0.411692	0.644172	0.626941	1.09115	14.7021		10
5	68.6975	55.3114	62.255	0.819464	0.89377	0.908275	0.858207	17.1712		56	60	60	60.9571	40.3337	48.8508	0.666568	0.8259	0.796798	0.94204	22.0187		52			43.6559	24.3189	28.0292	0.579638	0.858748	0.664688	0.951426	20.6042		12												0
mean	79.9994	58.4539	69.074	0.729228	0.831704	0.858851	1.11369	17.7942		70.75		65	56.8005	37.3515	44.3375	0.662794	0.829019	0.782444	0.959631	20.0939		60			42.3223	21.8577	26.4808	0.533541	0.817608	0.64368	0.99094	19.318		17			47.0543	19.7674	25.6248	0.420604	0.763021	0.556996	1.1097	20.6844		2.75
SD	10.4382	6.47843	8.73729	0.0701682	0.0420969	0.0499241	0.227367	0.625068		22.5887		5.7735	8.91136	8.37063	8.89039	0.0828332	0.0370874	0.0707224	0.168248	3.08446		25.2982			1.73522	2.39779	1.49906	0.033516	0.0345531	0.0164553	0.0701911	2.27331		8.28654			4.59452	2.60013	1.59041	0.0126033	0.168078	0.0989171	0.0262342	8.46024		4.85627
6
1	96.582	74.269	89.5482	0.77831	0.83213	0.923332	1.03136	15.0574		92		70	46.2639	36.1866	39.6662	0.784387	0.910911	0.854827	0.669861	20.6586		92			40.0946	19.282	24.5417	0.531732	0.766748	0.658125	0.866594	18.8827		10			32.4152	14.0517	23.1609	0.411995	0.585148	0.716172	0.614184	24		1
3	74.3248	59.5552	64.8559	0.783604	0.901109	0.862423	0.981728	21.122		71		60	59.0256	40.2393	45.0192	0.676893	0.867741	0.767121	1.04301	22.7453		52			42.9371	27.2563	30.3196	0.642943	0.890515	0.716918	0.842024	21.8974		19												0
4	55.9555	42.0218	47.8086	0.752869	0.86167	0.858886	0.834685	18.4631		35		70	61.9251	46.6774	51.1951	0.734919	0.886484	0.815968	0.936003	20.9985		39			43.5146	20.833	25.8777	0.522796	0.79465	0.626838	1.06435	18.375		11			59.9129	10.0593	23.2959	0.16828	0.439937	0.461879	1.65868	13.1667		2
5	78.8153	65.5524	70.8332	0.819976	0.904653	0.895852	0.874986	15.0365		23		60	57.2654	40.728	45.0819	0.686547	0.862927	0.775524	0.981583	21.5		42			44.3224	30.4114	35.9576	0.706719	0.867322	0.808997	0.842384	19.2632		13												0
mean	76.4194	60.3496	68.2615	0.78369	0.874891	0.885123	0.93069	17.4197		55.25		65	56.12	40.9578	45.2406	0.720686	0.882016	0.80336	0.907614	21.4756		56.25			42.7172	24.4457	29.1742	0.601048	0.829809	0.70272	0.903838	19.6046		13.25			46.164	12.0555	23.2284	0.290138	0.512543	0.589025	1.13643	18.5833		0.75
SD	16.6876	13.6303	17.2207	0.0276622	0.0345275	0.0304342	0.0913963	2.94706		31.8787		5.7735	6.84581	4.32233	4.71182	0.0494766	0.0217794	0.0403975	0.164455	0.914296		24.4728			1.8384	5.26636	5.15278	0.0891621	0.05861	0.0800899	0.107624	1.57127		4.03113			19.4439	2.82299	0.0954585	0.172332	0.10268	0.179812	0.73857	7.66032		0.957427
8
1	81.6895	50.9954	65.9104	0.610773	0.74359	0.795438	1.38669	15.9974		69		60	65.019	41.3451	51.0693	0.635631	0.797469	0.782024	1.20948	18.7994		70			44.3462	23.014	28.2796	0.537672	0.800061	0.650867	1.01522	18.3885		34												0
3	71.4571	45.8397	54.2607	0.630915	0.815838	0.756154	1.26006	18.4656		35		70	69.0357	38.9175	48.3036	0.563983	0.777161	0.708643	1.33702	20.448		54			47.6681	27.1975	33.1443	0.585301	0.813623	0.706553	1.06431	20.1191		35			38.708	17.1869	25.9055	0.456716	0.648328	0.677265	0.992084	15.7482		9
4	68.5369	59.2563	63.7015	0.86835	0.930347	0.934414	0.686608	22.1765		21		40	60.9159	35.2236	43.7106	0.579997	0.783099	0.720591	1.22169	17.8825		1												0												0
5	60.9117	33.6634	46.477	0.572351	0.691819	0.778435	1.30161	13.4924		23		40	48.6929	25.4083	31.7589	0.540377	0.774667	0.671107	1.11856	14.4		7												0												0
mean	70.6488	47.4387	57.5874	0.670597	0.795398	0.81611	1.15874	17.533		37		52.5	60.9159	35.2236	43.7106	0.579997	0.783099	0.720591	1.22169	17.8825		33			46.0072	25.1057	30.712	0.561487	0.806842	0.67871	1.03976	19.2538		17.25			38.708	17.1869	25.9055	0.456716	0.648328	0.677265	0.992084	15.7482		2.25
SD	8.59886	10.7179	8.96592	0.134055	0.103347	0.080493	0.319139	3.70206		22.2111		15	8.7971	7.01089	8.52623	0.0405023	0.0102121	0.0460634	0.0896012	2.5528		34.2053			2.34896	2.95822	3.43988	0.0336789	0.00958974	0.0393759	0.0347118	1.22376		19.9228			#DIV/0!	#DIV/0!	#DIV/0!	#DIV/0!	#DIV/0!	#DIV/0!	#DIV/0!	#DIV/0!		4.5
10
1	63.7038	31.8585	44.2264	0.480457	0.633184	0.703406	1.34356	13.2391		10	70	70	61.9	39.5	47.7	0.6556	0.820914	0.760709	1.1802	17.65		25			63.2848	28.4883	37.4493	0.499419	0.782678	0.627526	1.49843	18.6627		7			58.5294	22.4878	36.07	0.403	0.636814	0.623484	1.34462	15.9978		4
3	77.5608	55.186	61.915	0.737415	0.869836	0.828141	1.11885	22.4375		15	80	70	54.0575	34.5619	39.2506	0.704671	0.885116	0.778356	1.04702	17.2699		20			39.6518	22.2402	25.2471	0.597587	0.878832	0.672536	0.867399	21.5		4			66.497	11.294	28.4507	0.162391	0.360104	0.508748	2.02424	4		2
4	49.8	45.8	44.6	0.975	0.897	0.92	0.8	10		5		40	42.8056	28.6565	31.9687	0.646773	0.86996	0.736579	0.784242	22.5		5												0												0
5	66.0459	43.8764	52.6964	0.668348	0.792188	0.800965	1.22814	13.6078		2	60	40	37.9737	26.4919	30.412	0.746977	0.874495	0.844805	0.771228	15.3665		5												0												0
mean	64.2776	44.1802	50.8594	0.715305	0.798052	0.813128	1.12263	14.8211		8		55	49.1842	32.3026	37.3328	0.688505	0.862621	0.780112	0.945672	18.1966		13.75			51.4683	25.3642	31.3482	0.548503	0.830755	0.650031	1.18291	20.0813		2.75			62.5132	16.8909	32.2603	0.282695	0.498459	0.566116	1.68443	9.99891		1.5
SD	11.3945	9.58589	8.34222	0.20436	0.118546	0.0891325	0.233841	5.33001		5.71548		17.3205	10.829	5.88686	7.91261	0.0465638	0.0285208	0.0464036	0.201467	3.0379		10.3078			16.711	4.41813	8.62826	0.069415	0.0679914	0.0318269	0.446204	2.00628		3.40343			5.63395	7.91523	5.38766	0.170136	0.195664	0.0811304	0.480566	8.48374		1.91485
12
1										0
3										0
4										0
5	56.6837	43.0547	48.5614	0.726769	0.868377	0.833541	0.937111	17.6842		3		20
mean	56.6837	43.0547	48.5614	0.726769	0.868377	0.833541	0.937111	17.6842		0.75		20
SD	#DIV/0!	#DIV/0!	#DIV/0!	#DIV/0!	#DIV/0!	#DIV/0!	#DIV/0!	#DIV/0!		1.5
1
2
3
4
5
sr
od
