# Supplementary material for: Inhibitory effect of K+ ions and influence of other ions and osmolality on the spermatozoa motility of European burbot (Lota lota L.)
Source: PLoS One. 2018 May 16;13(5):e0196415. doi: 10.1371/journal.pone.0196415 (PMC5955499; doi:10.1371/journal.pone.0196415)
Supplement: S3 Fig — The effects of sucrose concentrations on European burbot spermatozoa motility at particular times after activation. (A) percentage of motile spermatozoa (MOT). (B) duration of motility. (C) curvilinear velocity (VCL). (D) linearity (LIN). (E) amplitude of lateral head displacement (ALH). (F) beat cross frequency (BFC). Values marked with the same letter are not significantly different from one another (P>0.05). Two-way or one-way ANOVAs and then Tukey tests were used for the post-hoc comparison. Mean value ± SEM. (XLS) [file pone.0196415.s003.xls]

## Sheet: sucrose
sucrose
mM	10s	10s	10s	10s	10s	10s	10s	10s	10s	10s			30s	30s	30s	30s	30s	30s	30s	30s	30s	30s			50s	50s	50s	50s	50s	50s	50s	50s	50s	50s			70s	70s	70s	70s	70s	70s	70s	70s	70s	70s			90s
	VCL	VSL	VAP	LIN	STR	WOB	ALH	BCF		MOT		Duration of motility [s]	VCL	VSL	VAP	LIN	STR	WOB	ALH	BCF		MOT			VCL	VSL	VAP	LIN	STR	WOB	ALH	BCF		MOT			VCL	VSL	VAP	LIN	STR	WOB	ALH	BCF		MOT			VCL
0
1	102.008	79.6618	93.6839	0.790153	0.851818	0.918995	1.12862	18.2422		99		50	43.0336	27.6197	31.4282	0.646596	0.87023	0.735095	0.802688	20.8006		81			37.5543	16.9041	22.804	0.476686	0.735561	0.637059	0.887466	19		9
3	85.981	61.0785	70.5004	0.711363	0.857349	0.82314	1.13355	25.708		83		60	50.6887	29.5009	34.937	0.592795	0.833689	0.701489	1.09964	22.0589		65			42.6767	23.0211	24.6217	0.588456	0.936453	0.626378	0.977445	15.8		8
4	81.4241	39.864	60.588	0.486633	0.645213	0.741827	1.74247	16.448		87		60	55.445	30.0418	35.3668	0.545829	0.828328	0.642195	1.24767	22.7605		86			40.6465	19.4329	25.3957	0.498834	0.767551	0.642221	1.10698	12.3529		29
5	74.9807	52.7307	60.7751	0.708349	0.870465	0.806251	1.12832	22.6038		91		50	50.6474	23.9066	30.3992	0.469235	0.759209	0.597118	1.15269	21.2069		55			37.484	14.1762	25.0548	0.383781	0.508359	0.681806	1.0247	14.2727		3
mean	86.0984	58.3338	71.3868	0.674124	0.806211	0.822553	1.28324	20.7505		90		55	49.9537	27.7673	33.0328	0.563614	0.822864	0.668974	1.07567	21.7067		71.75			39.5904	18.3836	24.4691	0.486939	0.736981	0.646866	0.999148	15.3564		12.25
SD	11.5264	16.6828	15.5689	0.130606	0.107617	0.0732207	0.306162	4.19581		6.8313		5.7735	5.13365	2.7752	2.48894	0.0751915	0.0463411	0.0613989	0.192016	0.87659		14.3149			2.53135	3.76379	1.15437	0.0840516	0.176062	0.0242099	0.0916956	2.80878		11.471
80
1	90.8319	64.3196	76.3229	0.715079	0.839925	0.838442	1.24353	23.5125		93		60	61.8663	39.6131	48.2903	0.63886	0.8121	0.775822	1.08894	23.1423		90			47.7773	17.6063	26.7338	0.385478	0.685082	0.564729	1.30819	17.7258		32												0
3	87.9029	45.5606	62.3568	0.52946	0.716757	0.715283	1.62699	20.7785		95		70	67.9901	33.8716	45.1773	0.512504	0.755041	0.667797	1.51416	20.7233		76			44.6214	18.0096	26.0911	0.403971	0.678614	0.599941	1.19697	13.1692		29			38.6196	10.8428	25.1106	0.263843	0.413455	0.696256	0.94242	10.3482		16
4	89.8937	57.0448	65.927	0.623178	0.854152	0.722036	1.47236	26.3842		85		80	68.2979	39.4011	44.824	0.582134	0.866079	0.66396	1.48714	23.3116		77			47.0557	23.4598	28.1986	0.491613	0.813127	0.598043	1.22876	17.6939		28			48.4832	17.2414	28.2844	0.345886	0.57284	0.601261	1.21469	17.2		12
5	89.5611	57.4161	71.9547	0.639448	0.780361	0.798234	1.43222	19.4686		95		60	57.6864	30.5888	37.3483	0.518031	0.795626	0.637935	1.27179	22.635		66			35.1672	13.0433	22.4722	0.372175	0.570276	0.655485	0.964422	12.5705		10												0
mean	89.5474	56.0853	69.1403	0.626791	0.797799	0.768499	1.44378	22.5359		92		67.5	63.9602	35.8686	43.91	0.562882	0.807211	0.686379	1.34051	22.453		77.25			43.6554	18.0297	25.8739	0.413309	0.686775	0.60455	1.17459	15.2898		24.75			43.5514	14.0421	26.6975	0.304864	0.493147	0.648758	1.07856	13.7741		7
SD	1.22123	7.77313	6.21429	0.0762485	0.0627752	0.0599081	0.157706	3.06919		4.76095		9.57427	5.12515	4.41076	4.64342	0.0597018	0.0459904	0.0610868	0.199721	1.18845		9.84463			5.81766	4.26342	2.43327	0.053806	0.0993415	0.0376107	0.14771	2.80508		9.97914			6.97461	4.52452	2.24423	0.0580127	0.112702	0.0671713	0.192526	4.84496		8.24621
160
1	90.5731	71.6429	81.9944	0.798063	0.873128	0.907607	1.0488	21.9304		96		70	67.5685	39.2006	46.3407	0.587372	0.837533	0.69004	1.35467	23.897		91			47.9786	18.638	23.7026	0.385185	0.770128	0.499597	1.37995	18.4		26			42.9699	8.75543	28.4015	0.180659	0.272396	0.656721	1.24123	12		5
3	70.177	55.1809	60.1078	0.748713	0.87497	0.831936	0.945363	19.1056		84		60	59.2061	33.1168	39.3959	0.558726	0.830472	0.665726	1.22696	24.3663		71			43.8164	16.1498	25.3234	0.363361	0.625061	0.592531	1.111	12.0909		27												0
4	66.2454	42.0465	49.5196	0.629038	0.834254	0.743609	1.12782	24.4218		74		100	50.2865	23.1357	29.8403	0.449511	0.749827	0.599391	1.24888	18.5904		46			53.3207	26.1924	32.2272	0.474821	0.784054	0.605088	1.34298	16.3193		23			55.6423	31.0319	38.1582	0.564326	0.791054	0.708001	1.40185	20		8			50.4992
5	89.9807	56.35	67.4864	0.634196	0.829829	0.752874	1.44596	24.5918		80		120	64.2991	39.7267	43.7695	0.612858	0.890165	0.679814	1.32181	24.5874		55			62.6234	33.2697	37.4278	0.525726	0.875054	0.595984	1.46768	21.7876		28			63.7717	29.8365	39.973	0.456779	0.722174	0.621617	1.43403	21.4084		16			57.9552
mean	79.2441	56.3051	64.7771	0.702503	0.853045	0.809006	1.14198	22.5124		83.5		87.5	60.3401	33.7949	39.8366	0.552117	0.826999	0.658743	1.28808	22.8603		65.75			51.9348	23.5625	29.6702	0.437273	0.763574	0.5733	1.3254	17.1494		26			54.128	23.208	35.5109	0.400588	0.595208	0.662113	1.35904	17.8028		7.25			54.2272
SD	12.8426	12.1081	13.6427	0.084321	0.0243319	0.0767584	0.215983	2.57649		9.29157		27.5379	7.53401	7.71335	7.25468	0.0718889	0.0579326	0.0408041	0.0601209	2.86113		19.7547			8.11841	7.75339	6.35675	0.0761792	0.103402	0.0494198	0.152204	4.05602		2.16025			10.4832	12.5305	6.22345	0.19791	0.281677	0.0434438	0.103286	5.07446		6.70199			5.2722
240
1	90.569	63.2226	77.2183	0.702184	0.812929	0.853192	1.22572	21.4653		96		60	64.755	41.9745	45.9616	0.654361	0.912597	0.71402	1.15989	27.6132		96			49.2068	19.065	28.1302	0.379543	0.651202	0.585038	1.28922	15.6612		28.3333												0
3	81.7652	55.1984	66.4511	0.656429	0.803074	0.790814	1.21471	20.1947		92		70	66.2886	28.7984	40.0272	0.435228	0.700996	0.605946	1.61875	18.2253		63			52.414	21.9749	29.9083	0.419321	0.736359	0.564121	1.42886	17.4074		29			33.0533	15.9037	26.5486	0.466901	0.566558	0.8236	0.917962	11.3889		9
4	60.8006	36.1712	41.3596	0.589329	0.858077	0.681634	1.17856	22.0421		38		100	52.5267	25.1128	31.851	0.477117	0.776416	0.609242	1.30367	20.8946		29			50.8211	20.4671	28.4903	0.396504	0.678806	0.583867	1.28736	17.4958		24			42.6607	13.9036	26.7892	0.317142	0.491559	0.685977	1.01289	12.5882		18
5	69.276	43.057	51.669	0.628679	0.825898	0.748257	1.13765	23.6592		86		80	55.9802	26.3984	34.9843	0.485073	0.761512	0.628713	1.32972	19.8309		68			44.3853	14.7529	25.9921	0.322805	0.538442	0.607128	1.15144	12.0803		32			35.9526	9.49591	26.1663	0.274049	0.386802	0.760374	0.896532	11.3333		11
mean	75.6027	49.4123	59.1745	0.644155	0.824995	0.768474	1.18916	21.8403		78		77.5	59.8876	30.571	38.206	0.512945	0.78788	0.63948	1.35301	21.641		64			49.2068	19.065	28.1302	0.379543	0.651202	0.585038	1.28922	15.6612		28.3333			37.2222	13.1011	26.5014	0.352697	0.48164	0.75665	0.942463	11.7702		9.5
SD	13.1795	12.1095	15.8349	0.047481	0.0239536	0.0721713	0.0398095	1.43731		26.9815		17.0783	6.68619	7.75424	6.17068	0.0967798	0.0893118	0.0506985	0.192257	4.1299		27.4833			3.47079	3.11062	1.61893	0.0411872	0.0831237	0.0175771	0.113262	2.53231		3.29983			4.92794	3.27843	0.314138	0.101223	0.0902875	0.0688873	0.0619292	0.709025		7.4162
320
1	83.6915	72.2135	77.3442	0.859331	0.92612	0.922425	0.910068	21.8558		94		60	60.5837	39.184	44.2291	0.656514	0.885252	0.736983	1.02163	26.7405		90			51.9025	21.6	28.1718	0.419505	0.759966	0.545022	1.44842	17.8377		40												0
3	69.971	39.2945	49.0211	0.55973	0.783305	0.695108	1.30484	22.3019		83		70	54.2865	26.6318	32.3423	0.491469	0.809494	0.60007	1.32031	18.9875		59			43.4531	16.9719	25.7227	0.380955	0.637863	0.597936	1.19263	12.2135		31			43.1777	17.8694	27.2003	0.37583	0.59873	0.64178	1.08066	13.4328		12
4	50.6321	43.7573	45.8517	0.86422	0.954322	0.905586	1.72827	18		1		20										0												0												0
3	70.4552	43.2616	47.9999	0.608298	0.89611	0.677102	1.30469	24.8783		44		100	55.3984	27.2262	32.7863	0.492191	0.818245	0.592574	1.34923	21.1696		46			58.9206	27.9685	34.2893	0.472319	0.776199	0.614608	1.38691	19.4483		29			44.3627	19.8811	30.3002	0.449829	0.626592	0.731128	0.962372	12.7778		6
mean	68.6874	49.6317	55.0542	0.722895	0.889964	0.800055	1.31197	21.759		55.5		62.5	56.7562	31.014	36.4526	0.546725	0.837664	0.643209	1.23039	22.2992		48.75			51.4254	22.1801	29.3946	0.42426	0.724676	0.585856	1.34266	16.4998		25			43.7702	18.8753	28.7503	0.412829	0.612661	0.686454	1.02152	13.1053		4.5
SD	13.6124	15.1864	14.9186	0.161599	0.0749736	0.131963	0.334133	2.83809		42.194		33.0404	3.36105	7.0817	6.73831	0.0950811	0.0414446	0.0812974	0.181367	3.99805		37.3753			7.74478	5.52119	4.41223	0.0458672	0.0756191	0.036332	0.133512	3.79838		17.3397			0.83791	1.42251	2.19193	0.0523257	0.0197013	0.0631784	0.0836411	0.463161		5.74456
400
1	48.4014	42.0316	43.4276	0.864959	0.965653	0.894572	0.657674	18.33		20		20
3	45.4839	30.0848	35.3865	0.669689	0.833143	0.808945	0.968788	17.0217		4		10
4										0
5										0
mean	46.9427	36.0582	39.407	0.767324	0.899398	0.851759	0.813231	17.6759		6		15
SD	2.06296	8.44767	5.68589	0.138077	0.093699	0.0605476	0.219991	0.925056		9.5219		7.07107
440
1
3
4
5
[truncated: 9 more columns]
