# Supplementary material for: Inhibitory effect of K+ ions and influence of other ions and osmolality on the spermatozoa motility of European burbot (Lota lota L.)
Source: PLoS One. 2018 May 16;13(5):e0196415. doi: 10.1371/journal.pone.0196415 (PMC5955499; doi:10.1371/journal.pone.0196415)
Supplement: S4 Fig — The effects of NaCl concentrations on European burbot spermatozoa motility at particular times after activation. (A) percentage of motile spermatozoa (MOT). (B) duration of motility. (C) curvilinear velocity (VCL). (D) linearity (LIN). (E) amplitude of lateral head displacement (ALH). (F) beat cross frequency (BFC). Values marked with the same letter are not significantly different from one another (P>0.05). Two-way or one-way ANOVAs and then Tukey tests were used for the post-hoc comparison. Mean value ± SEM. (XLS) [file pone.0196415.s004.xls]

## Sheet: Na
NaCl	10s	10s	10s	10s	10s	10s	10s	10s	10s	10s			30s	30s	30s	30s	30s	30s	30s	30s	30s	30s			50s	50s	50s	50s	50s	50s	50s	50s	50s	50s			70s	70s	70s	70s	70s	70s	70s	70s	70s	70s			90s
mM	VCL	VSL	VAP	LIN	STR	WOB	ALH	BCF		MOT		Duration of motility [s]	VCL	VSL	VAP	LIN	STR	WOB	ALH	BCF		MOT			VCL	VSL	VAP	LIN	STR	WOB	ALH	BCF		MOT			VCL	VSL	VAP	LIN	STR	WOB	ALH	BCF		MOT			VCL
0
1	102.008	79.6618	93.6839	0.790153	0.851818	0.918995	1.12862	18.2422		99		50	43.0336	27.6197	31.4282	0.646596	0.87023	0.735095	0.802688	20.8006		81			37.5543	16.9041	22.804	0.476686	0.735561	0.637059	0.887466	19		9
3	85.981	61.0785	70.5004	0.711363	0.857349	0.82314	1.13355	25.708		83		60	50.6887	29.5009	34.937	0.592795	0.833689	0.701489	1.09964	22.0589		65			42.6767	23.0211	24.6217	0.588456	0.936453	0.626378	0.977445	15.8		8
4	81.4241	39.864	60.588	0.486633	0.645213	0.741827	1.74247	16.448		87		60	55.445	30.0418	35.3668	0.545829	0.828328	0.642195	1.24767	22.7605		86			40.6465	19.4329	25.3957	0.498834	0.767551	0.642221	1.10698	12.3529		29
5	74.9807	52.7307	60.7751	0.708349	0.870465	0.806251	1.12832	22.6038		91		50	50.6474	23.9066	30.3992	0.469235	0.759209	0.597118	1.15269	21.2069		55			37.484	14.1762	25.0548	0.383781	0.508359	0.681806	1.0247	14.2727		3
mean	86.0984	58.3338	71.3868	0.674124	0.806211	0.822553	1.28324	20.7505		90		55	49.9537	27.7673	33.0328	0.563614	0.822864	0.668974	1.07567	21.7067		71.75			39.5904	18.3836	24.4691	0.486939	0.736981	0.646866	0.999148	15.3564		12.25
SD	11.5264	16.6828	15.5689	0.130606	0.107617	0.0732207	0.306162	4.19581		6.8313		5.7735	5.13365	2.7752	2.48894	0.0751915	0.0463411	0.0613989	0.192016	0.87659		14.3149			2.53135	3.76379	1.15437	0.0840516	0.176062	0.0242099	0.0916956	2.80878		11.471
30
1	94.8034	64.7657	79.0907	0.690165	0.816389	0.833201	1.41103	21.3226		98		70	47.7764	30.9746	34.4803	0.646466	0.894008	0.71771	0.890667	23.4712		74			42.1826	18.4312	27.1768	0.483047	0.704534	0.668525	1.02575	12.4795		10			29.0193	8.81834	21.3796	0.303878	0.412466	0.736736	0.931068	2		1
3	77.6631	52.8944	63.394	0.675184	0.821282	0.81078	1.15779	20.1623		80		100	61.2875	36.5323	43.7564	0.589531	0.819565	0.710749	1.18166	21.9174		60			51.3623	27.1074	33.1378	0.519999	0.792272	0.639097	1.18753	19.9733		36			47.9785	29.1076	35.8621	0.612377	0.82334	0.745038	0.977581	23.1821		17
4	84.5805	68.518	72.385	0.814646	0.935784	0.864493	1.04136	24.7399		75		60	51.1982	34.3172	37.7498	0.669054	0.896803	0.736234	0.966518	22.0617		65			46.793	24.8462	29.5585	0.537999	0.822069	0.644619	1.09016	17.7778		14												0
5	95.9438	74.2428	85.0216	0.772206	0.867879	0.882936	1.18528	19.4679		79		60	67.109	43.4988	50.4064	0.646936	0.845116	0.75397	1.20586	23.3538		60			48.6848	19.523	27.4913	0.409512	0.711379	0.570636	1.2718	16.2915		21												0
mean	88.2477	65.1052	74.9728	0.73805	0.860334	0.847853	1.19886	21.4232		83		72.5	56.8428	36.3307	41.5982	0.637997	0.863873	0.729666	1.06118	22.701		64.75			47.2557	22.4769	29.3411	0.487639	0.757564	0.630719	1.14381	16.6305		20.25			38.4989	18.963	28.6208	0.458127	0.617903	0.740887	0.954325	12.5911		4.5
SD	8.71185	9.02518	9.28622	0.0665301	0.055395	0.0321287	0.154588	2.3398		10.2307		18.9297	8.92959	5.29669	7.01704	0.0339857	0.0378923	0.0194478	0.156509	0.825061		6.60177			3.86682	4.16926	2.74275	0.0568864	0.0586254	0.0420422	0.108182	3.15362		11.4419			13.4062	14.3467	10.2407	0.218141	0.290532	0.00587081	0.0328895	14.978		8.34666
60
1	83.2631	56.8232	71.4487	0.681451	0.782227	0.853548	1.2354	17.2461		97		60	49.1128	27.5819	32.6039	0.562534	0.839689	0.661318	0.975506	24.1062		78			42.3661	14.472	24.8315	0.346943	0.587717	0.588749	1.19077	13.6756		8												0
3	79.3507	50.5677	61.6711	0.634528	0.805848	0.772044	1.3367	20.0605		80		80	72.5211	37.8587	47.3043	0.521054	0.788001	0.649678	1.52408	21.6634		82			53.6037	23.0274	31.0125	0.411426	0.728174	0.567494	1.39726	17.1397		35			44.1043	16.4498	29.576	0.34148	0.503875	0.676479	1.07293	14.0992		7
4	100.024	80.226	87.4542	0.791592	0.908838	0.866341	1.18617	24.4294		73		100	87.7208	63.4498	67.9058	0.717447	0.930407	0.770515	1.2675	30.8609		65			53.9001	31.1772	36.7697	0.542588	0.792624	0.668217	1.19653	19.3696		35			44.3592	17.4805	28.4561	0.334545	0.535431	0.643587	1.09303	11.3333		24
5	96.426	67.4916	81.6271	0.695534	0.809888	0.840472	1.34134	19.3943		74		80	74.0389	47.2233	55.243	0.634106	0.840525	0.744699	1.29828	24.1751		73			55.6944	25.9512	33.6463	0.476618	0.765156	0.60882	1.42368	17.2168		43			65.7083	26.278	35.0675	0.408207	0.687169	0.603764	1.77639	13.018		6
mean	89.766	63.7771	75.5503	0.700776	0.8267	0.833102	1.2749	20.2826		81		80	70.8484	44.0284	50.7642	0.608785	0.849656	0.706552	1.26634	25.2014		74.5			51.3911	23.657	31.565	0.444394	0.718418	0.60832	1.30206	16.8504		30.25			51.3906	20.0694	31.0332	0.361411	0.575492	0.641277	1.31411	12.8168		9.25
SD	10.0059	13.0027	11.3737	0.0659228	0.0561009	0.0420526	0.0767428	3.01412		11.1056		16.3299	16.0218	15.231	14.7836	0.086187	0.0591745	0.0600757	0.225118	3.94968		7.32575			6.08713	6.98994	5.06841	0.0841904	0.0910473	0.0433499	0.125669	2.35538		15.3052			12.4001	5.40142	3.53836	0.0406748	0.0979939	0.0364122	0.400467	1.39385		10.3078
90
1	100.629	79.0212	91.8084	0.793578	0.861857	0.913258	1.13225	20.4447		82		80	76.2562	58.8987	62.2669	0.768235	0.944414	0.812741	1.02742	25.9957		76			49.4127	26.0443	30.944	0.528757	0.843794	0.623735	1.1648	23.8227		61			50.1418	25.9411	34.1443	0.479631	0.68559	0.674806	1.07798	17.6935		12
3	85.4842	66.4177	72.8685	0.773094	0.904678	0.84853	1.14144	22.6165		92		100	82.6892	54.9705	64.3472	0.669056	0.843812	0.780764	1.25583	24.6257		92			51.0414	24.1831	29.9245	0.472341	0.786097	0.589161	1.25063	20.9803		69			50.8952	22.1181	29.4912	0.419321	0.695092	0.58508	1.27796	17.1524		13
4	79.6566	57.5337	61.8532	0.700348	0.898635	0.773613	1.11756	27.6634		74		80	60.1687	44.3688	48.9039	0.720888	0.901832	0.798987	0.892809	22.5		40			76.2562	42.0461	48.9991	0.545174	0.853072	0.634356	1.52505	22.5		26			56.8336	40.6475	48.1888	0.673438	0.790437	0.836919	0.861413	22		17
5	94.1789	74.9882	82.6629	0.776413	0.891169	0.866207	1.28616	20.9921		71		70	77.9285	46.1179	55.7995	0.585264	0.804268	0.70981	1.46877	23.0016		63			53.9199	25.2719	31.7615	0.464093	0.766206	0.588248	1.35792	17.3049		29			42.6966	15.0576	24.753	0.346134	0.571242	0.602419	1.09456	13.9282		6
mean	89.9872	69.4902	77.2983	0.760858	0.889085	0.850402	1.16935	22.9292		79.75		82.5	74.2607	51.0889	57.8294	0.685861	0.873582	0.775576	1.16121	24.0308		67.75			57.6576	29.3864	35.4073	0.502591	0.812292	0.608875	1.3246	21.152		46.25			50.1418	25.9411	34.1443	0.479631	0.68559	0.674806	1.07798	17.6935		12
SD	9.27029	9.54751	12.8776	0.0413266	0.0189741	0.0580249	0.0784911	3.28814		9.39415		12.5831	9.78196	6.97451	6.97516	0.0783467	0.0619298	0.045758	0.253957	1.59347		21.9754			12.5383	8.47431	9.0923	0.0403945	0.0426827	0.0236938	0.155238	2.8154		21.9298			5.79597	10.7911	10.1176	0.140261	0.0897377	0.11485	0.17046	3.31746		4.54606
120
1	91.0903	66.9775	77.7886	0.733679	0.849172	0.853565	1.13927	25.3002		94		70	75.49	55.07	61.2158	0.716385	0.883726	0.804882	1.03591	26.1038		88			53.3773	26.8974	30.8707	0.497762	0.853244	0.574739	1.27634	23.3317		56			38.1261	7.11011	22.7765	0.206578	0.317876	0.61063	1.007	9.34722		11
3	88.0385	47.7513	65.5673	0.545525	0.717051	0.746652	1.62824	19.5513		90		100	74.1579	37.667	50.3816	0.508038	0.732266	0.671952	1.56971	20.5552		87			56.3215	24.4597	33.4976	0.443212	0.732657	0.593407	1.47365	16.7366		70			53.0485	21.8612	33.0066	0.380777	0.593128	0.643027	1.3753	12.5639		19			48.3726
4	78.7103	60.2721	69.7578	0.763174	0.835994	0.883604	1.13209	18.7902		62		100	70.0221	49.8485	54.4754	0.700979	0.895791	0.768488	1.02482	27.137		58			72.1436	44.5175	49.9086	0.612274	0.867999	0.685982	1.2446	26.0351		18			66.1641	32.8192	42.135	0.517457	0.784907	0.640063	1.33669	21.6667		13			51.083
5	83.8367	52.3064	68.2676	0.628967	0.753398	0.812838	1.4373	17.7329		72		70	69.6102	37.0647	49.0582	0.546491	0.744912	0.713759	1.48837	19.9732		55			56.8951	23.1788	30.9504	0.418808	0.761177	0.549699	1.48757	18.9039		24			44.9016	15.9899	27.5122	0.372257	0.563704	0.647481	1.20763	10.9782		10
mean	85.4189	56.8268	70.3453	0.667836	0.788904	0.824165	1.33422	20.3437		79.5		85	72.3201	44.9125	53.7828	0.617973	0.814174	0.73977	1.2797	23.4423		72			59.6844	29.7634	36.3068	0.493014	0.803769	0.600956	1.37054	21.2518		42			50.5601	19.4451	31.3576	0.369267	0.564904	0.6353	1.23166	13.639		13.25			49.7278
SD	5.37078	8.51876	5.25657	0.0998258	0.0639616	0.0592564	0.242166	3.38745		15.0886		17.3205	2.94677	8.9745	5.46563	0.106098	0.0875692	0.0587088	0.289852	3.70157		17.9444			8.4479	9.95626	9.14957	0.0860857	0.0669434	0.0594447	0.127882	4.20734		25.0333			12.0596	10.7826	8.31251	0.127239	0.191679	0.016727	0.166047	5.51056		4.03113			1.91656
150
1	98.7576	72.3984	86.6601	0.728026	0.831657	0.869562	1.1921	22.1564		78		100	82.9584	53.1323	61.1738	0.644685	0.861613	0.741881	1.31947	28.7904		71			71.0518	38.518	47.8274	0.54488	0.807066	0.667206	1.47908	23.9537		67			55.533	26.2543	33.6632	0.442833	0.745926	0.582945	1.33378	17.922		41			31.8569
3	77.4409	53.7141	59.0831	0.684403	0.895636	0.75589	1.13833	26.1843		73		70	63.7505	39.381	43.8583	0.614293	0.885465	0.687198	1.14533	24.7165		48			52.5954	20.4473	32.9404	0.376255	0.577806	0.699214	1.45217	13.712		19			54.4114	21.6198	33.8061	0.328977	0.53132	0.642711	1.2699	16		8
4	63.7636	44.0097	49.1522	0.690109	0.880574	0.78099	0.999715	21.4759		29		120	59.4208	38.6401	42.0677	0.65347	0.909088	0.712894	1.05054	25.0839		30			56.6264	29.1852	34.8105	0.495886	0.798746	0.607486	1.2118	21.0016		38			53.4156	30.9357	35.8919	0.571428	0.839797	0.676881	1.06139	20.8907		18			56.2416
5	60.5863	41.8936	46.3511	0.680745	0.867101	0.766179	1.02085	21.9693		42		120	74.8603	48.92	54.4136	0.646245	0.890765	0.722081	1.32937	23.0909		42			79.1928	53.0726	56.0627	0.669717	0.935199	0.710523	1.41928	27.7063		42			54.4534	26.2699	34.4537	0.447746	0.705681	0.634179	1.22169	18.2709		22.3333			44.0493
mean	75.1371	53.0039	60.3116	0.695821	0.868742	0.793155	1.08775	22.9465		55.5		102.5	70.2475	45.0183	50.3784	0.639674	0.886733	0.716014	1.21118	25.4204		47.75			64.8666	35.3058	42.9102	0.521685	0.779704	0.671107	1.39058	21.5934		41.5			54.4534	26.2699	34.4537	0.447746	0.705681	0.634179	1.22169	18.2709		22.3333			44.0493
SD	17.362	13.9163	18.3955	0.0218134	0.0273332	0.0519693	0.0925076	2.17754		23.7837		23.6291	10.6814	7.15356	9.02597	0.0173476	0.0195673	0.0227011	0.136426	2.4078		17.2119			12.4094	13.9549	10.9874	0.121473	0.148384	0.0462116	0.121671	5.92752		19.74			0.864933	3.80321	1.01862	0.0990412	0.12911	0.0388207	0.11631	2.0118		13.8163			12.1923
180
1	78.947	56.3935	67.3957	0.714741	0.823264	0.854896	1.21083	18.7208		80		120	70.9866	37.4744	47.6348	0.53549	0.781183	0.678105	1.35737	24.3673		75			79.2879	36.6434	54.7868	0.48654	0.682317	0.699548	1.70554	23.1446		66			61.044	27.8789	34.2309	0.472188	0.779964	0.593857	1.60233	16.9609		25			45.697
3	58.7005	27.6209	37.1021	0.469621	0.71392	0.639537	1.44189	15.9371		20		100	54.6761	25.2489	35.3857	0.462052	0.682375	0.661618	1.43444	13.9006		18			49.3946	23.8299	28.3644	0.404617	0.684258	0.495162	1.17352	17.2586		13			53.0309	32.6493	39.4385	0.576041	0.770993	0.746027	1.07965	16.1174		5			58.3207
4	45.4763	33.5487	36.647	0.709432	0.899859	0.797001	0.709111	22		6		30	42.265	15.4705	21.0007	0.366036	0.736669	0.49688	0.846405	18		2												0												0
5	68.7229	29.5571	33.4586	0.85224	0.940945	0.90079	0.628445	15.4815		33		70	62.0125	34.3604	39.1915	0.559346	0.864838	0.639398	1.30278	22.2051		22			51.7544	30.7229	32.9481	0.596344	0.920606	0.650695	0.970536	26.25		7			54.4534	26.2699	34.4537	0.447746	0.705681	0.634179	1.22169	18.2709		4
mean	62.9617	36.78	43.6509	0.686508	0.844497	0.798056	0.99757	18.0349		34.75		80	57.4851	28.1386	35.8032	0.480731	0.766266	0.619	1.23525	19.6182		29.25			60.1456	30.3988	38.6998	0.495834	0.762394	0.615135	1.2832	22.2177		21.5			56.1761	28.9327	36.0411	0.498659	0.752213	0.658021	1.30122	17.1164		8.5			52.0089
SD	14.2901	13.3065	15.9127	0.158986	0.0997802	0.113892	0.392582	3.00627		32.1183		39.1578	12.1426	9.91122	11.1169	0.0869533	0.0771419	0.0829439	0.264797	4.63879		31.7004			16.6197	6.41289	14.119	0.0962006	0.137019	0.106732	0.379578	4.56679		30.1386			4.2753	3.31769	2.94442	0.0681205	0.0405464	0.0788371	0.270266	1.08512		11.2101			8.9263
210
1	88.1973	54.4798	71.0193	0.618766	0.752777	0.802933	1.37096	20.3386		80		100	80.9151	47.3077	56.603	0.597836	0.8396	0.707568	1.40286	25.1452	89	80			61.8637	29.6305	36.499	0.478868	0.794533	0.591223	1.50911	19.7222		85			47.6809	18.8292	26.7529	0.388719	0.684518	0.559026	1.25394	14.4314		27			42.1407
3	55.1599	38.5862	41.8039	0.728178	0.923927	0.780851	0.997294	21.2222		8		120	61.3295	38.2652	40.3883	0.626183	0.944766	0.662112	1.06894	29.3261		7			63.4672	41.4348	45.2631	0.637511	0.920523	0.692333	1.29644	22		4			56.4733	20.0294	29.4399	0.354467	0.69857	0.521566	1.58223	18.3214		6			76.4026
4	33.71	32.8509	33.7156	0.974515	0.974351	1	0.411638	10		1		10										0												0												0
5	71.7031	57.5047	60.7824	0.805268	0.947051	0.850015	0.852578	28.599		32		80	65.1281	44.5262	46.8829	0.686435	0.95038	0.721965	0.960613	29.5758		37			60.8761	37.6	40.0961	0.615443	0.932651	0.657399	1.17348	26.8571		26			54.1429	28.445	31.3873	0.537474	0.900673	0.590316	1.37098	20.5		11
mean	62.1926	45.8554	51.8303	0.781682	0.899526	0.85845	0.908117	20.0399		30.25		77.5	69.1242	43.3664	47.9581	0.636818	0.911582	0.697215	1.14414	28.0157		31			62.069	36.2217	40.6194	0.577274	0.882569	0.646985	1.32634	22.8598		28.75			52.7657	22.4345	29.1934	0.426887	0.761254	0.556969	1.40238	17.751		11			59.2717
SD	23.291	12.0007	17.098	0.149605	0.0999804	0.0986766	0.396548	7.6495		35.7246		47.8714	10.3863	4.63144	8.16064	0.0452467	0.0624011	0.0312406	0.230515	2.48902		36.396			1.30769	6.02165	4.40545	0.0859334	0.0764818	0.0513533	0.1698	3.64437		39.2035			4.5551	5.23968	2.32701	0.0972903	0.120945	0.0344215	0.166385	3.07424		11.5758			24.2268
240
1	34.3564	28.1891	31.3083	0.805915	0.884609	0.905869	0.550583	15.8843		12		20
3										0
4										0
5										0
mean	34.3564	28.1891	31.3083	0.805915	0.884609	0.905869	0.550583	15.8843		3		20
SD										6
[truncated: 9 more columns]
